# Supplementary material for: Primary Cells from a CD46-Edited Bovine Heifer Have Reduced BVDV Susceptibility Despite Viral Adaptation to Heparan Sulfate
Source: Viruses. 2025 Apr 28;17(5):634. doi: 10.3390/v17050634 (PMC12116123; doi:10.3390/v17050634)
Supplement: Supplementary file 1 [file viruses-17-00634-s001.zip]

Archive with 4 entries (4 files):
- Supplemental Figure S1.pdf
- Supplemental Table S1.xlsx
- Supplemental Table S2.pdf
- Supplemental Table S3.pdf
