# Supplementary material for: Primary Cells from a CD46-Edited Bovine Heifer Have Reduced BVDV Susceptibility Despite Viral Adaptation to Heparan Sulfate
Source: Viruses. 2025 Apr 28;17(5):634. doi: 10.3390/v17050634 (PMC12116123; doi:10.3390/v17050634)
Supplement: Supplementary file 1 [file viruses-17-00634-s001.zip › Supplemental Table S1.xlsx]

## Sheet: PI-90-21
Supplemental Table S1. Nucleotide changes acquired during serial passage of noncytopathic BVDV isolates
	Viral Protein	E1	E2			p7	NS2		NS3	NS5A
	Nucleotide position	1906	2116	3085	3193	3313	3760	4321	5929	8689	8995	9451
	Amino acid position	F636L	K706	Q1029R	L1065S	R1105K	T1254	R1441K	A1977	E2897	G2999	V3151
PI-90-21 (1a)	Serum	TTT	AAA	CAG	TTA	AGG	ACC	AGG	GCA	GAA	GGC	GTA
	Input	CTT	AAA	CAG	TTA	AGG	ACT	AGG	GCG	GAA	GGC	GTC
	MDBK	CTT	AAG	CGG	TCA	AAG	ACC	AAG	GCA	GAA	GGT	GTC
	CD46Δ	CTT	AAA	CAG	TTA	AGG	ACT	AGG	GCG	GAG	GGC	GTA
	CD46-ALPTFS	CTT	AAA	CAG	TTA	AGG	ACT	AGG	GCG	GAA	GGC	GTC

## Sheet: PI-91-21
Supplemental Table S1. Nucleotide changes acquired during serial passage of noncytopathic BVDV isolates
	Viral Protein	ERNS			E1		E2	NS2		NS5B
	Nucleotide position	832	1435	1438	1960	2035	3097	3544	4530	10540	11047
	Amino acid position	L278	G479R	I480K	T654	Q679	A1033T	I1182V	T1511A	L3514	I3683V
PI-91-21 (1b)	Serum	TTA	GGC	ATA	ACG	CAA	GCT	ATC	ACT	TTG	ATT
	Input	TTA	GGC	ATA	ACG	CAA	ACT	ATC	ACT	TTG	GTT
	MDBK	TTA	GGC	ATA	ACG	CAA	ACT	ATC	GCT	TTG	GTT
	CD46Δ	TTG	CGC	AAA	ACA	CAG	ACT	GTC	GCT	TTA	GTT
	CD46-ALPTFS	TTG	CGC	AAA	ACA	CAG	ACT	GTC	GCT	TTA	GTT

## Sheet: PI-92-21
Supplemental Table S1. Nucleotide changes acquired during serial passage of noncytopathic BVDV isolates
	Viral Protein	N-Pro	ERNS							E1	E2						NS2	NS4B	NS5A			NS5B
	Nucleotide position	421	898	925	1027	1183	1291	1435	1438	1765	2263	2551	2836	2887	2977	3091	4014	7786	8323	9034	9355	11170
	Amino acid position	V141	H300R	T309	R343	V395	A431T	G479R	I480K	Q589	P755T	N851Y	R946L	N963D	R993K	Y1031H	S1339D	F2596	P2775	T3012	V3119	V3724
PI-92-21 (1b)	Serum	GTT	CAT	ACG	CGC	GTG	GCG	GGG	ATA	CAA	CCT	AAT	CGG	AAT	AGA	TAC	AGT	TTT	CCT	ACA	GTT	GTG
	Input	GTT	CAT	ACA	CGC	GTG	ACG	GGG	ATA	CAA	ACT	TAT	CTG	AAT	AGA	TAC	GAT	TTT	CCG	ACC	GTT	GTG
	MDBK	GTT	CAT	ACA	CGC	GTG	ACG	GGG	ATA	CAA	ACT	TAT	CTG	AAT	AGA	TAC	GAT	TTT	CCG	ACC	GTT	GTG
	CD46Δ	GTC	CGT	ACA	CGT	GTA	ACG	AGG	AAA	CAG	ACT	TAT	CTG	GAT	AAA	CAC	GAT	TTC	CCG	ACC	GTC	GTA
	CD46-ALPTFS	GTC	CGT	ACA	CGT	GTA	ACG	AGG	AAA	CAG	ACT	TAT	CTG	GAT	AAA	CAC	GAT	TTC	CCG	ACC	GTC	GTA

## Sheet: PI-86-21
Supplemental Table S1. Nucleotide changes acquired during serial passage of noncytopathic BVDV isolates
	Viral Protein	ERNS				E2		NS3		NS4B	NS5A		NS5B
	Nucleotide position	865	1249	1435	1438	2593	2977	5158	6163	7597	8209	8254	10543	10597	11080
	Amino acid position	A289	A417	G479K/R	I480K	I865V	R993K	A1720	V2055	K2533	E2737V	A2752V	F3515	T3533	A3694
PI-86-21 (1b)	Serum	GCC	GCA	GGG	ATA	ATC	AGG	GCT	GTT	AAG	GAA	GCT	TTC	ACT	GCC
	Input	GCC	GCA	GGG	ATA	ATC	AGG	GCT	GTT	AAG	GTA	GTT	TTC	ACT	GCC
PI-86-22 (1b)	Serum	GCC	GCA	GGG	ATA	ATC	AGG	GCT	GTT	AAG	GAA	GCT	TTC	ACT	GCC
	72hr ALPTFS	GCC	GCA	AGG	AAA	ATC	AGG	GCT	GTT	AAG	GAA	GCT	TTC	ACT	GCC
	72hr MDBK	GCC	GCA	AAG	ATA	ATC	AGG	GCT	GTT	AAG	GAA	GCT	TTC	ACT	GCC
	Input	GCT	GCG	AAA	ATA	GTC	AAG	GCC	GTG	AAA	GAA	GCT	TTT	ACC	GCA
